# Supplementary material for: Dietary Supplementation with Rumen-Protected Arginine or N-Carbamylglutamate Enhances Fetal Liver Development in Nutrient-Restricted Pregnant Hu Ewes
Source: Animals (Basel). 2024 Jul 5;14(13):1988. doi: 10.3390/ani14131988 (PMC11240601; doi:10.3390/ani14131988)
Supplement: Supplementary file 1 [file animals-14-01988-s001.zip]

Archive with 1 entries (1 files):
- animals-3053790-supplementary.pdf
